# Supplementary material for: Encouraging Patients to Ask Questions: Development and Pilot Testing of a Question Prompt List for Patients Undergoing a Biopsy for Suspected Prostate Cancer
Source: Curr Oncol. 2023 Feb 8;30(2):2088–104. doi: 10.3390/curroncol30020162 (PMC9954987; doi:10.3390/curroncol30020162)
Supplement: Supplementary file 1 [file curroncol-30-00162-s001.zip]

Archive with 1 entries (1 files):
- curroncol-2128448-supplementary.pdf
